# Supplementary material for: Consensus Statements on Managing Aesthetic Needs in Prescription Medication‐Driven Weight Loss Patients: An International, Multidisciplinary Delphi Study
Source: J Cosmet Dermatol. 2025 Mar 26;24(4):e70094. doi: 10.1111/jocd.70094 (PMC11938202; doi:10.1111/jocd.70094)
Supplement: Supplementary file 3 — Table S3. Pre‐meeting survey. [file JOCD-24-e70094-s003.xlsx]

## Sheet: Sheet
What is yours specialty?		How many years have you been practicing aesthetics?	Where are you practicing (city, state/province, country; if multiple, list all clinic locations)?	How many aesthetic patients do you treat per month?	What proportion (%) of your aesthetics patients are female versus male (total should equal 100%)?		What is the mean age of your aesthetic patients (approximate)?	What are the demographic distributions (%) of your aesthetic patients (total should equal 100%)?								How many rapid weight loss (RWL) patients do you treat for aesthetic indications per month?	What proportion (%) for your RWL patients are female versus male (total should equal 100%)?		What is the mean age of your RWL patients (approximate)?	What is the demographic distribution (%) for your RWL patients (total should equal 100%)?								What parameters are important to consider for the development pf an aesthetic treatment algorithm for RWL patients? Please indicate their rank order ( 1 = most important, 10 = least important)										Are there important comorbidities to consider in the RWL population that frequently aren’t in aesthetics? For example, are there additional safety concerns or risks for AEs in a population of patients with delayed gastric emptying and nutritional issues possibly brought on by weight loss medications?	What barriers (e.g., fear, lack of knowledge, misconceptions) to undergoing aesthetic treatments do RWL patients often experience?	What clinical outcomes are most important to aesthetic physicians for their RWL patients?
Response	Other (please specify)	Open-Ended Response	Open-Ended Response	Open-Ended Response	Female:	Male:	Open-Ended Response	Aboriginal	Middle Eastern	Black	Asian	Filipino	Latin	White	Other (please specify)	Open-Ended Response	Female	Male	Open-Ended Response	Aboriginal	Middle Eastern	Black	Asian	Filipino	Latin	White	Other (specify)	Time since bariatric surgery	Time since weight is stable	Total weight loss	Waist circumference	% BMI reduction (e.g., <5%, 10%, >15%)	Age	Gender	Skin quality	Surgical versus non surgical options	Other (specify)	Open-Ended Response	Open-Ended Response	Open-Ended Response
Plastic Surgery		20	Québec	350	90	10	47	0	5	2	10	1	10	72		4	100	0	45	0	10	0	0	0	0	90		7	3	2	6	1	4	10	5	9		Diabetes, psychological	Fear of unnatural result and gaining weight	Natural without looking like gained weight
Plastic Surgery		25	São Paulo - Brazil	135	65	35	50	0	0	0	1	0	2	97	0	18	95	5	Large variation	0	0	0	0	0	0	100	0	1	5	1	7	2	1	3	1	1	Sports / sun exposure/ vegan / supplements taken	Sistêmic infflamatory status,	Usually lack of information about procedures and safety on it, financial issues, dismorphic conditions,	1- change of emotional status from unhealthy to healthy / change in lighting shadowing proportions/ restore volume without giving overfilling
Dermatology		15	Taipei, Taiwan	250	80	20	45	3	0	0	96	0	0	1		5	95	5	37	0	0	0	100	0	0	0	0	7	1	9	10	3	8	6	5	4	2 patient expectation	some medication cause depression, which potentially results in lower satisfaction rate of aesthetic treatment; bleeding tendency due to vit. K deficiency after Xenical	(1) thinking that the changes on skin quality or facial shape are transient or "normal" due to temporary nutrition deficit; (2) not knowing that this can be helped by aesthetic treatments; (3) wanting to address the aesthetic issue after reaching their ideal weight goal	patient satisfaction; thorough communication with patients about their weight management program and make up long-term treatment plans accordingly
Dermatology		15	San Diego california	250	95	5	47	0	5	1	10	2	30	52		10	100	0	40	0	0	0	10	1	10	79		7	8	1	9	2	3	6	4	5		Diabetes, iron , vitamind and other protein malabsorption	Haven’t felt great about themselves for a long time, so aesthetics was never of interest to them	Not looking tired, helping wrinkles that make them look old, addressing sagging
Plastic Surgery		12	Washington, DC and New York City	280	60	40	50	0	10	10	5	0	20	55		15	60	40	50	0	5	5	0	0	10	80		5	7	9	1	8	6	4	10	3		Aspiration during surgery, healing concerns, nutritional deficiencies, poor response to nonsurgical treatments(PLLA and other collagen stimulators)	Lack of knowledge/education, cost	satisfactory aesthetic outcomes, overall safety of the patient
Plastic Surgery		11	Austin Texas	200	90	10	38	0	0	15	3	2	40	40		80	70	30	35	0	0	10	5	5	40	40		5	3	2	9	4	6	8	1	7	10	Anesthesia concerns. Long-term plan for weight maintence.	Most are new to the aesthetic space. Unclear of their options. Most don't realize how soon they need to get started with aesthetic treatments.	1. Skin Laxity. 2. Structural support 3. Skin Quality
Plastic Surgery		24	Chicago	90	95	5	45	0	10	15	5	2	15	53		10	99	1	45	0	0	3	0	0	5	92	100	7	2	6	8	5	4	9	3	1		diabetes, gastric emptying, DVT	many dont want to look fat	tighter skin
Other (please specify)	Aesthetic Medicine	20	Aesthetica clinic Dubai, UAE and AltaDerma Clinic, Dubai, UAE	220	95	5	45	0	75	0	5	0	0	20		50	95	5	50	0	95	0	0	0	0	5		10	2	1	8	7	4	5	3	9	6. Hormonal balance	Sarcopenia brought on by some GLP-1 and GIP agonists	Lack of knowledge regarding the efficacy of the plethora of aesthetic treatments to prevent and improve skin laxity as well as the fact that it is possible to restore lost volume and recontour the face with aesthetic treatments.	Prevention and reversal of skin laxity and restoration of lost volume
Plastic Surgery		30	Belo Horizonte - Brazil	80	80	20	45	0	0	5	0	0	90	5		3	90	10	45	0	0	5	0	0	90	5		5	4	3	10	8	6	7	1	9	2. Fat resorption	Yes, mainly nutritional issues	They do not know, at first, what problems they may face.	Nutrition
Dermatology		30	Arras , france Private clinic and general hospital	200	95	5	53	0	20	5	5	0	30	50		3	90	10	40	0	20	0	0	0	10	70		2	1	5	4	3	6	9	7	8	Psychology	Verneuil disease , carence vitamins or anemia	Rediscovering your self-image	Restoring normality
