# Supplementary material for: Consensus Statements on Managing Aesthetic Needs in Prescription Medication‐Driven Weight Loss Patients: An International, Multidisciplinary Delphi Study
Source: J Cosmet Dermatol. 2025 Mar 26;24(4):e70094. doi: 10.1111/jocd.70094 (PMC11938202; doi:10.1111/jocd.70094)
Supplement: Supplementary file 4 — Table S4. Post‐meeting survey. [file JOCD-24-e70094-s002.xlsx]

## Sheet: Sheet
Should the term “Ozempic face” be replaced with Rx-RWL for the purposes of 1) avoiding brand names and 2) differentiating between bariatric and medication-induced RWL?	With regards to body indications, which areas are appropriate to evaluate and treat with poly-L-lactic acid (e.g., Sculptra; PLLA-SCA) and/or Skinboosters in the RWL patient? (Please select all that apply)									When would you start treatment with PLLA-SCA, along the RWL journey, assuming the patient just started weight loss medications?	What is the degree of impact of RWL on facial muscles?	Assuming we develop an aesthetic treatment plan for the RWL patient [Rx medical weight loss (e.g., GLP-1 agonists)], should we stratify recommendations by (Please select all that apply):				Does RWL induced by Rx medications (e.g., GLP-1 agonists)] result in similar facial changes to that of HIV-induced lipoatrophy?	Should ultrasound be incorporated in pre/post assessments of the RWL patient?	Would you treat a RWL patient with fat grafting?	If you answered “YES” to the pervious question, when would you start treatment with fat grafting, along the RWL journey?	Do you think fat transfers are as effective in RWL patients, as in other aesthetic patients who qualify for such treatments?	If you answered “NO” above, please describe your rationale:	Should major [significant weight loss over a longer period of time (e.g., 1+ years] versus rapid weight loss [significant weight loss over a shorter period of time (e.g., 0-6 months)] be differentiated clinically?	If you answered “YES” to the previous question, please describe your rationale:	Considering only injectables (EXCLUDING energy-based devices and threads), do you feel the current Galderma GLOBAL portfolio (toxins, fillers, biostimulators) is adequate in managing the facial corrections for the RWL patient?	If you answered “NO” to the pervious question, please describe your rationale:	Considering only injectables (EXCLUDING energy-based devices and threads), do you feel the current Galderma GLOBAL portfolio (toxins, fillers, biostimulators) is adequate in managing the neck corrections for the RWL patient?	If you answered “NO” to the previous question, please describe your rationale:	What is the degree of impact of RWL on the skin?	What is the degree of impact of RWL on the superficial fat pads?	What is the degree of impact of RWL on the deep fat pads?	What is the degree of impact of RWL on the ligaments?	What is the degree of impact of RWL on the bones?	What is the degree of impact of RWL on the muscles?	What is the degree of impact of RWL on the skin?	What is the degree of impact of RWL on the superficial fat pads?	What is the degree of impact of RWL on the deep fat pads?	What is the degree of impact of RWL on the ligaments?	What is the degree of impact of RWL on the bones?	What is the degree of impact of RWL on the muscles?	What is the degree of impact of RWL on the skin?	What is the degree of impact of RWL on the superficial fat pads?	What is the degree of impact of RWL on the deep fat pads?	What is the degree of impact of RWL on the ligaments?	What is the degree of impact of RWL on the bones?	What is the degree of impact of RWL on the muscles?
Response	Chest and décolletage	Abdomen including flanks	Buttocks	Thighs (anterior and posterior)	Knees	Arms	Hands	Back	Other (please specify)	Response	Response	Gender	Age	Ethnicity	Other (please specify)	Response	Response	Response	Response	Response	Open-Ended Response	Response	Open-Ended Response	Response	Open-Ended Response	Response	Open-Ended Response	Response	Response	Response	Response	Response	Response	Response	Response	Response	Response	Response	Response	Response	Response	Response	Response	Response	Response
Yes	Chest and décolletage	Abdomen including flanks	Buttocks	Thighs (anterior and posterior)	Knees	Arms	Hands	Back		Concurrently	Low	Gender	Age	Ethnicity		No	Yes, but only for research purposes	Yes	9-12 months after weight is stable	No	fat not responsive	Yes	time for skin to retract	Yes		No	need sculptra and energy	Significant	Significant	Low	None	None	Low	Moderate	Significant	Significant	None	None	Low	Significant	Significant	Significant	None	None	Low
Yes	Chest and décolletage	Abdomen including flanks	Buttocks	Thighs (anterior and posterior)	Knees	Arms	Hands			Concurrently	Low	Gender	Age	Ethnicity		No	No	Yes	6-9 months after weight is stable	Yes		Yes	The speed at which people lose weight has more effect on muscle mass loss. I also think that it has an effect on how the skin changes during the journey	Yes		Yes		Moderate	Moderate	Significant	Moderate	None	Low	Low	Moderate	Moderate	Moderate	None	Moderate	Significant	Moderate	Moderate	Moderate	None	Moderate
Yes	Chest and décolletage		Buttocks	Thighs (anterior and posterior)	Knees	Arms			Neck Intimate area	Concurrently	Low		Age		%of weight loss	No	Yes, but only for research purposes	No		No	There is an important change in the structure of sc We don’t know the effects of the rx on stem cells ,or if they act differently in SWAT and DWAT if the integration of fat transfer will be worsened or improved during/ after the treatment	No	The rapid loss	Yes		Yes		Significant	Significant	Significant	Moderate	Significant	Moderate	Moderate	Moderate	Significant	Moderate	Low	Low	Significant	Significant	Significant	Significant	Significant	Moderate
Yes	Chest and décolletage	Abdomen including flanks	Buttocks	Thighs (anterior and posterior)	Knees	Arms				Concurrently	Moderate	Gender	Age			No	Yes, but only for research purposes	No		No	The grafted cells are also subject to the same biologic processes as all fat cells, so they may be disappear with significant weight loss	Yes	Rapid weight loss patients may lose more muscle mass than those who lose the weight gradually and furthermore may be more susceptible to weight regain	Yes		Yes		Moderate	Moderate	Moderate	Low	Low	Moderate	Low	Low	Low	Low	Low	Moderate	Moderate	Moderate	Moderate	Low	Low	Moderate
Yes	Chest and décolletage	Abdomen including flanks	Buttocks	Thighs (anterior and posterior)	Knees	Arms	Hands			Concurrently	Low	Gender	Age	Ethnicity		Yes	Yes, but only for research purposes	Yes	3-6 months after weight is stable	No	Bc nutritional status and hormonal status is different than someone who has not	Yes	Studies show there are differences	Yes		No	pLLA not as forgiving on the neck for biostimulation	Significant	Moderate	Significant	None	None	Moderate	Low	Moderate	Moderate	None	None	Low	Moderate	Moderate	Significant	None	None	Moderate
Yes	Chest and décolletage									Concurrently	None		Age	Ethnicity	Skin thickness	Yes	Yes, but only for research purposes	No		No	I think in order to recommend fat grafting the RWL patient needs to demonstrate long term stability of their weight( greater than 12 months) which is why this should remain last resort on options to offer	Yes	To avoid over treating someone that is at risk for rebound of their weight	Yes		Yes		Significant	Significant	Moderate	None	Low	None	Moderate	Moderate	Moderate	None	Low	None	Moderate	Moderate	Moderate	None	Low	None
Yes	Chest and décolletage	Abdomen including flanks	Buttocks	Thighs (anterior and posterior)	Knees	Arms	Hands	Back		3-6 months after weight loss	Low		Age		% BMI change over time (to evaluate weight stability ) likelihood of future weight change (to evaluate suitability for long-duration treatment such as lipofilling)	No	Yes, but only for research purposes	No		Yes		Yes	significant weight loss over a short period of time would induce stronger metabolic adaptation, resulting in (1) weight loss plateau or even rebound (2) more significant skin quality change due to more severe energy/metabolic change	Yes		Yes		Significant	Significant	Significant	Low	None	Low	Moderate	Moderate	Moderate	Low	None	Low	Moderate	Significant	Significant	Low	None	Low
Yes	Chest and décolletage								as a facial plastic surgeon my expertise is really centered on the face so while I dont see a contraindication for treating these other areas if patient requests it. I am not the best person to answer this question	0-3 months after weight loss	Low	Gender	Age	Ethnicity	Probably all three effect the treatment, however ethnicity is more related to skin thickness or quality than ethnicity per se	No	Yes, but only for research purposes	Yes	9-12 months after weight is stable	Yes		Yes	I think the extended duration may indicate a more stable weight loss, so I might be more inclined to use Fat Transfer for those patients, The acute loss may be more temporary	Yes		No	Neck Laxity is difficult to treat well non surgically	Significant	Significant	Significant	Low	Low	Low	Moderate	Low	Moderate	Low	Low	Low	Significant	Moderate	Moderate	Low	Low	Low
No	Chest and décolletage		Buttocks			Arms	Hands			3-6 months after weight loss	Moderate	Gender	Age	Ethnicity	Face functionality	Yes	Yes, for both standard of care (i.e., routine clinic use) and research purposes	No		Yes		Yes	Complexion , ratio superficial / deep fat .	No	Me never happy , they want more. Caha, Pcl , skinbooster … but really with GALDERMA brand. You can make the job .	No	Same answer as item 14	Low	Moderate	Significant	None	Low	Low	Low	Low	Moderate	Low	None	Low	Moderate	Moderate	Significant	Low	Low	Low
Yes	Chest and décolletage	Abdomen including flanks	Buttocks	Thighs (anterior and posterior)	Knees	Arms				Concurrently	Low		Age			Yes	Yes, but only for research purposes	Yes	Concurrently	Yes		No		Yes		Yes		Significant	Moderate	Significant	Low	Low	Low	Significant	Moderate	Significant	Low	Low	Low	Significant	Moderate	Significant	Low	Low	Low
